# Supplementary material for: Finding the True Responders: Stratifying dMMR/MSI-H Tumors for ICI Response
Source: Cancers (Basel). 2025 Dec 19;18(1):18. doi: 10.3390/cancers18010018 (PMC12784724; doi:10.3390/cancers18010018)
Supplement: Supplementary file 1 [file cancers-18-00018-s001.zip]

Archive with 1 entries (1 files):
- cancers-4011718-supplementary.pdf
